# Supplementary material for: Long-Term Exposure to Nanosized TiO2 Triggers Stress Responses and Cell Death Pathways in Pulmonary Epithelial Cells
Source: Int J Mol Sci. 2021 May 19;22(10):5349. doi: 10.3390/ijms22105349 (PMC8161419; doi:10.3390/ijms22105349)
Supplement: Supplementary file 1 [file ijms-22-05349-s001.zip]

Archive with 6 entries (5 files):
- Supplementary file 1.pdf
- Supplementary file 2_LipidXplorer output file.csv
- Supplementary Figures/
- Supplementary Figures/Figure S1. Assessment TiO2 nanoparticle interference with the cell cycle analysis using flow cytometry. .tif
- Supplementary Figures/Figure S2. Assessment TiO2 nanoparticle interference with the analysis of apoptosis by flow cytometry.tif
- Supplementary Figures/Figure S3. Assessment TiO2 nanoparticle interference with the analysis of autophagy by flow cytometry.tif
