# Supplementary material for: Long-Term Exposure to Nanosized TiO2 Triggers Stress Responses and Cell Death Pathways in Pulmonary Epithelial Cells
Source: Int J Mol Sci. 2021 May 19;22(10):5349. doi: 10.3390/ijms22105349 (PMC8161419; doi:10.3390/ijms22105349)
Supplement: Supplementary file 1 [file ijms-22-05349-s001.zip › Supplementary file 2_LipidXplorer output file.csv]

PRM	EC	CLASS	PRC	PRDB	PROH	SPECIES	QSERR	QS:419_1	QS:419_2	QS:409_1	QS:409_2	QS:410_1	QS:411_1	QS:411_2	QS:412_1	QS:412_2	QS:413_1	QS:413_2	QS:414_1	QS:414_2
526.4463163	H60 C31 O5 N1	Cer	30	1	2	Cer 30:1:2	-2.63	1346040.1	1349430.1	967258.4	984993.4	899157.3	921740	967069.2	931053.4	906639.9	815150.2	844899.1	1002836.2	1097342.6
554.4775209	H64 C33 O5 N1	Cer	32	1	2	Cer 32:1:2	-2.67	0	0	14957.9	16026.4	18586	24947.8	27215.9	21749.5	20227.9	23334.8	21938.3	0	10585.6
580.4933558	H66 C35 O5 N1	Cer	34	2	2	Cer 34:2:2	-2.23	0	0	55035.9	54841.6	53514.5	98234.3	105571.3	62994.7	57685.5	58146.4	62290.6	16568	18851
582.5090891	H68 C35 O5 N1	Cer	34	1	2	Cer 34:1:2	-2.08	0	0	223404.8	227059.7	238958.9	516247.2	543380.6	298501.7	293727.4	330244.8	337069.4	106931.8	115673
584.5250403	H70 C35 O5 N1	Cer	34	0	2	Cer 34:0:2	-1.56	0	0	90285.1	89864.5	54403	81985	89519.3	60839.9	59018.9	75744.8	76998.5	26017.1	28901.8
664.587849	H78 C41 O5 N1	Cer	40	2	2	Cer 40:2:2	-1.05	0	0	17204.4	18235	17566.4	23945.8	29143.9	18261.5	20323	21424.7	20648.3	0	0
666.6038826	H80 C41 O5 N1	Cer	40	1	2	Cer 40:1:2	-0.48	0	0	24053.7	26064.3	21598.5	37976.7	39270.3	25678.6	27292.1	30772	32676	0	12813.9
690.6039828	H80 C43 O5 N1	Cer	42	3	2	Cer 42:3:2	-0.31	0	0	81073.7	77288.3	64458.2	75957.5	80453.1	48190.5	47799	53761.3	56379.7	15516.4	16988.8
692.6189801	H82 C43 O5 N1	Cer	42	2	2	Cer 42:2:2	-1.26	0	0	221220.8	222050.2	207471.7	238111.3	246332.4	176941.8	173431.8	210240.1	219690.1	70433.7	75816.5
694.635134	H84 C43 O5 N1	Cer	42	1	2	Cer 42:1:2	-0.53	0	0	148466.5	149976.1	139257.1	158318.4	163291.6	132939.8	127697.8	182905.7	191614.1	68428.4	76744.4
718.635126	H84 C45 O5 N1	Cer	44	3	2	Cer 44:3:2	-0.52	0	0	72571.1	72187.6	54183	53321.9	55695.1	43136.1	40793.3	48539	51261.4	17935.9	18382
720.651107	H86 C45 O5 N1	Cer	44	2	2	Cer 44:2:2	-0.06	0	0	122787.4	125791.1	132670.9	130953.8	137626.6	115178.6	113036.5	151005.3	157224.1	58614.9	63274
722.6669282	H88 C45 O5 N1	Cer	44	1	2	Cer 44:1:2	0.18	0	0	54109	49410.5	58598.3	68782.4	69683.1	56168	54667.2	86637.2	92331.1	34784.4	40610.2
583.4570161	H63 C34 O7	DG	30	1	0	DG 30:1:0	-1.57	8260.8	7183.2	30029.2	32216	41682.1	25656.8	25377.2	23165	22493.6	34875.5	36274.1	20524.7	21955
585.4728266	H65 C34 O7	DG	30	0	0	DG 30:0:0	-1.29	8177.6	8581.1	23330	22615.5	30433.6	25481.5	25841.8	24849	23569.6	30709.1	34158.6	19277.3	20743.4
609.4721438	H65 C36 O7	DG	32	2	0	DG 32:2:0	-2.36	0	0	77197.6	81837.6	89362.7	55561.3	55990.9	51688.7	48624.3	80195.9	87374.6	38561	45773.1
611.4882332	H67 C36 O7	DG	32	1	0	DG 32:1:0	-1.63	6864.6	7166.3	182001.1	186470.4	240263.3	174907.7	187031.2	151179.6	147221.2	226870.4	230730.3	107615.3	113239.6
613.5043653	H69 C36 O7	DG	32	0	0	DG 32:0:0	-0.84	15372.7	16970.2	41627.5	44586.4	59068.3	57731.5	61473.2	56605.4	54372.5	73545.2	82537.5	41083.7	45113.5
635.4885573	H67 C38 O7	DG	34	3	0	DG 34:3:0	-1.06	0	0	59400.5	58532.2	60253.6	33370.8	35271	31403.2	31968.3	52889.9	54551.4	31076.2	31321.2
637.5041941	H69 C38 O7	DG	34	2	0	DG 34:2:0	-1.08	0	0	328838.7	331849.9	385593.9	248705.8	262258.6	212791.4	206883.7	315434.7	330318	152458.6	162850.3
639.5200738	H71 C38 O7	DG	34	1	0	DG 34:1:0	-0.71	0	0	340062.8	344629.5	450404.5	360911.9	384902.6	310923.5	300585.3	453859.6	480925.9	196306	212599.6
663.5200359	H71 C40 O7	DG	36	3	0	DG 36:3:0	-0.74	0	0	132176.1	128635.3	127423.5	75734.3	77521.3	72456.4	68764.7	100655.8	107404.4	54250.6	56381.4
665.5359542	H73 C40 O7	DG	36	2	0	DG 36:2:0	-0.34	0	0	337884.2	337338.2	432890.8	318805	333101.5	263802	262242.1	366224	388365.4	170998.3	187237.7
667.5525871	H75 C40 O7	DG	36	1	0	DG 36:1:0	1.13	0	0	65434.9	67718.6	90186.1	81000.3	82576.2	91234.4	90580.1	133234.1	136580.8	58578.3	61345
689.5351565	H73 C42 O7	DG	38	4	0	DG 38:4:0	-1.48	0	0	54551.2	59296	47248.5	35955.1	38110.5	41310.4	38508.1	49141	50392	31618	31074.7
691.550832	H75 C42 O7	DG	38	3	0	DG 38:3:0	-1.44	0	0	264938.6	259290	224313.7	124810.1	131764.6	166661.5	162120.7	216307.4	235476.6	116738.2	127497.5
693.567608	H77 C42 O7	DG	38	2	0	DG 38:2:0	0.18	0	0	64892.3	63276.1	92999.2	58345.9	57867.3	66841.7	64461.6	92491.8	96496.1	46072.3	46793
735.5214728	H71 C46 O7	DG	42	9	0	DG 42:9:0	1.28	0	0	42968.1	45108.8	49983.5	28192.2	27865.8	25061.8	22913.9	34610.1	44094.8	15270.7	14425.5
737.5369771	H73 C46 O7	DG	42	8	0	DG 42:8:0	1.08	0	0	545505.1	546774.8	640264.9	562685.5	569790.6	444144.4	418546.8	631675.3	739706.6	258869.4	277504.9
739.552367	H75 C46 O7	DG	42	7	0	DG 42:7:0	0.73	0	0	115571.7	123130.5	28853.9	33600.6	33931.6	16042.7	15629.5	17501.9	23891.6	8255.7	9376.2
743.4882121	H67 C47 O7	DG	43	12	0	DG 43:12:0	-1.37	0	0	70107.6	66129.2	80137.7	95049.8	93938.9	68638.1	65122.2	87011.2	91428.1	33202.8	37053
745.5025994	H69 C47 O7	DG	43	11	0	DG 43:11:0	-3.06	0	0	296488.6	301161.9	470751.3	526731.8	553275.2	401769.6	387236.1	523165.7	548065.2	200196.1	216011.2
747.5191228	H71 C47 O7	DG	43	10	0	DG 43:10:0	-1.88	0	0	392863.5	394991.9	595582.3	729107.3	756559.5	595379.4	568490.2	769790.9	808532.4	298795.1	313313.8
646.5667631	H68 C38 D5 O7	DG	34	0	0	DG 34:0:0	-1.24	10443692.1	10505979.2	7014021.6	7079587.2	6408854	6524690.4	6892847.4	6526273.3	6365267	5581866.6	5862034.8	7415517.6	8036002.1
498.2825173	H45 C22 N1 O9 P1	LPC	13	0	0	LPC 13:0:0	-2.46	3728799.7	3802646.6	2674386.4	2699000.5	2371896.1	2559959.9	2679801.1	2470309.2	2435561.3	2080455.5	2141638.3	2823145.1	2999344.4
538.3138927	H49 C25 N1 O9 P1	LPC	16	1	0	LPC 16:1:0	-2.14	0	0	12325.7	12457.6	13236.6	14097.5	14824.6	13296	13978.2	15718.8	16679.5	8001.9	7648.8
540.3296171	H51 C25 N1 O9 P1	LPC	16	0	0	LPC 16:0:0	-1.99	0	0	22905.6	23061.5	37111.5	36196.9	35124.3	39357.4	38091.9	52167.1	55430.5	25095.8	26847
566.3455498	H53 C27 N1 O9 P1	LPC	18	1	0	LPC 18:1:0	-1.4	0	0	27686.5	28028.5	35767	38821.3	39059.4	38964.1	36119.1	43465.4	47283.5	22071.6	23529.1
410.2297738	H37 C18 N1 O7 P1	LPE	13	0	0	LPE 13:0:0	-3.75	556623.9	556183.6	593111.1	602796.4	537062.4	559458.2	585071.3	537133.7	531226.1	466850.2	485849.6	613870.6	651328.5
450.2610917	H41 C21 N1 O7 P1	LPE	16	1	0	LPE 16:1:0	-3.38	0	0	34352.1	36180.2	37616	40237	44123.5	62051	60826.8	57103.1	61592	44838	46349.9
452.2767859	H43 C21 N1 O7 P1	LPE	16	0	0	LPE 16:0:0	-3.27	0	0	17083.5	18275	15419.4	21238.2	23054	25272.2	22448	26032	24221.4	16260.3	17168.4
476.2765974	H43 C23 N1 O7 P1	LPE	18	2	0	LPE 18:2:0	-3.5	0	0	12323.6	12491.4	11989.7	13641.9	14296.5	19653.5	18466.3	17806.9	18784.7	12836.7	13841.9
478.2923256	H45 C23 N1 O7 P1	LPE	18	1	0	LPE 18:1:0	-3.32	0	0	101492.4	101643.3	132205.6	170856.9	174688.8	218779.4	213593.1	210354.9	217217.4	140420.8	151106.7
480.3080029	H47 C23 N1 O7 P1	LPE	18	0	0	LPE 18:0:0	-3.25	0	0	12342.2	12964.9	19157.1	32654.9	32349.3	19981.7	21074.3	29987.3	33175.4	5044.1	5163.1
502.2925732	H45 C25 N1 O7 P1	LPE	20	3	0	LPE 20:3:0	-2.67	0	0	31376.4	32360.3	22491.7	23823.7	23498.5	38171	38708.4	33974.7	33805	26037.8	26594.9
504.3082408	H47 C25 N1 O7 P1	LPE	20	2	0	LPE 20:2:0	-2.62	0	0	10987.2	11221.6	10901.3	12698	12795.1	15146.6	14911.2	15481.6	14894.9	9904.5	11239.4
506.3237271	H49 C25 N1 O7 P1	LPE	20	1	0	LPE 20:1:0	-2.94	0	0	10610.4	0	11824.5	12007.1	12613.5	14229.7	12883	13226.6	14349.5	9705.2	10988.1
530.3236816	H49 C27 N1 O7 P1	LPE	22	3	0	LPE 22:3:0	-2.89	0	0	27224	30745.8	13209.2	14826.7	14256.6	19687	18603.2	18126.1	19482.5	15044.3	14790.8
529.2405182	H42 C22 O12 P1	LPI	13	0	0	LPI 13:0:0	-2.68	112327.1	114649.2	270073.9	278012.1	215250.1	234555.3	242569.9	222602.9	219998.2	199660.9	209330.1	235081.2	253901.1
597.3032131	H50 C27 O12 P1	LPI	18	1	0	LPI 18:1:0	-2.22	0	0	16530.7	18043.6	19117.2	32494.5	31708.9	23572	22387.5	24826.8	24449.7	10272.5	10761
599.3190348	H52 C27 O12 P1	LPI	18	0	0	LPI 18:0:0	-1.93	0	0	48316.6	49522.6	48063.9	57531.9	58800	40552.2	41523.3	50603	53191.3	17578.7	18671
621.3035036	H50 C29 O12 P1	LPI	20	3	0	LPI 20:3:0	-1.67	0	0	18626.4	20827.4	14592.2	15923	17516	0	0	0	0	0	0
549.3550466	H54 C28 O8 P1	PA	25	0	0	PA 25:0:0	-2.06	634934	641967	529557.6	547859	514732.7	468310.9	488021.9	538787.4	530542.3	448617.5	465214.2	506539.2	545481.4
645.4492644	H66 C35 O8 P1	PA	32	1	0	PA 32:1:0	-1.26	0	0	45865.6	47025.8	45672.2	31171.6	32932.9	32842.2	30185.3	46479.9	46836.7	16575.9	16299.7
647.4648417	H68 C35 O8 P1	PA	32	0	0	PA 32:0:0	-1.37	0	0	11627.5	11752.4	9807.2	0	0	0	0	0	0	0	0
671.4650271	H68 C37 O8 P1	PA	34	2	0	PA 34:2:0	-1.05	0	0	64668.9	66400.2	62447.2	47437.4	51450.3	45174.6	41327	63804.6	65247.8	21715.9	23756.8
673.4809113	H70 C37 O8 P1	PA	34	1	0	PA 34:1:0	-0.7	0	0	75273	80858.7	86867.5	69939.4	73812.8	66042	64333.3	91927.3	96665.1	29412.6	32356.7
699.4966071	H72 C39 O8 P1	PA	36	2	0	PA 36:2:0	-0.61	0	0	56951.1	60498.6	64832.7	62841.9	64054.1	58783.8	56124.6	71721.5	74198.8	27235.8	24727.8
725.5131589	H74 C41 O8 P1	PA	38	3	0	PA 38:3:0	0.66	0	0	45056.2	47057.4	32391.3	0	0	22607.6	23176.4	26143.1	24536.4	0	9215.4
680.4502513	H67 C34 N1 O10 P1	PC	25	0	0	PC 25:0:0	-0.82	29789797.5	29994220.1	18839293.8	18972866	17519346.9	18292930	19051662.4	17605817.1	16986334.3	14803681	15320727.3	20792840	22238324.8
720.4810632	H71 C37 N1 O10 P1	PC	28	1	0	PC 28:1:0	-1.45	0	0	35410.1	34074.8	42578.2	40784.7	40883.9	33564.7	29380.1	31399.7	30256.7	22239	23197.7
722.4971661	H73 C37 N1 O10 P1	PC	28	0	0	PC 28:0:0	-0.82	0	0	270244.5	278753.7	296898.7	243674.3	251331	211920.3	201713.7	252118.3	264791.6	124777.4	135740
746.497992	H73 C39 N1 O10 P1	PC	30	2	0	PC 30:2:0	0.31	0	0	119525.5	119509.8	118513.7	96219.4	106294.7	88094.7	84738.2	97028.6	109505.4	0	45808.1
748.5122121	H75 C39 N1 O10 P1	PC	30	1	0	PC 30:1:0	-1.6	0	0	1793560.7	1793556.5	1823598.5	1507269.5	1570123.6	1332832.2	1293075.9	1609551.4	1662832.9	798839.5	844783.1
750.5279774	H77 C39 N1 O10 P1	PC	30	0	0	PC 30:0:0	-1.44	0	0	1938286.7	1949439.6	1979820.9	1760417.7	1846100	1568631.8	1503319.8	2102393.5	2176719.7	1032946	1105095.9
774.5285089	H77 C41 N1 O10 P1	PC	32	2	0	PC 32:2:0	-0.71	0	0	3647893.5	3651347.5	3121944.4	2653382.3	2779662.4	2386660.1	2307262.5	2990721.8	3060926.5	1440545.7	1559352
776.5441013	H79 C41 N1 O10 P1	PC	32	1	0	PC 32:1:0	-0.78	0	0	11141229.2	11252409.8	12109560.8	12212213.2	12743234.9	10683099.9	10196369.2	13744287.8	14175391	6253286.1	6722647.7
778.5595984	H81 C41 N1 O10 P1	PC	32	0	0	PC 32:0:0	-0.98	0	0	1918371.8	1926323.2	1141216.7	349700.2	386606.7	455704.4	426279.4	1230283	1277124.1	726999	772530.4
798.5311726	H77 C43 N1 O10 P1	PC	34	4	0	PC 34:4:0	2.65	0	0	44875.1	46016.3	25886.8	0	0	33911.2	27181.9	0	0	0	21377.1
800.5443432	H79 C43 N1 O10 P1	PC	34	3	0	PC 34:3:0	-0.46	0	0	2040672.9	2066141.4	1506811.5	1290886.3	1352198.9	1102214.1	1059650.7	1381456.3	1429627.6	654630.7	707479.1
802.5599989	H81 C43 N1 O10 P1	PC	34	2	0	PC 34:2:0	-0.45	0	0	14278658.7	14391307.2	14131255	13316829.5	13909301	11121597	10649041.5	14003476.4	14477251.7	6510141	6997281.6
804.5745308	H83 C43 N1 O10 P1	PC	34	1	0	PC 34:1:0	-1.84	0	0	16726578	16807571.3	19959368.3	22084349.5	23087618.5	18279262	17436046.4	24240135	24959408.5	10490591.4	11288441.9
824.545051	H79 C45 N1 O10 P1	PC	36	5	0	PC 36:5:0	0.41	0	0	38747.9	30267.9	0	29855.6	37284.6	0	28269.3	31571.1	35563.8	0	31424.1
826.5599575	H81 C45 N1 O10 P1	PC	36	4	0	PC 36:4:0	-0.49	0	0	662432.8	659826.7	412123.6	350059.9	356417.8	310654.8	282028	367687.4	388707.7	171932.3	187418.1
828.5756722	H83 C45 N1 O10 P1	PC	36	3	0	PC 36:3:0	-0.41	0	0	4107951.8	4125066.6	3344869.8	2975110	3104863.3	2413331.2	2316992.1	3069415.1	3156382.9	1430890.1	1533894.2
830.5910442	H85 C45 N1 O10 P1	PC	36	2	0	PC 36:2:0	-0.74	0	0	12102280.7	12162740.7	14093383.6	14029785.7	14642631.9	11071016.6	10564880.3	13866324.1	14270070.8	6142523.1	6587484.4
832.6044905	H87 C45 N1 O10 P1	PC	36	1	0	PC 36:1:0	-3.39	0	0	91520.4	101559.7	283056.7	740773.3	768255.7	482323.7	452960.4	1000085.8	1014795.8	214603.1	236639.6
852.5767199	H83 C47 N1 O10 P1	PC	38	5	0	PC 38:5:0	0.83	0	0	147703.5	148325.2	59173.6	60358.1	63323.6	44050.9	43484.6	62586.9	60646.9	23779.6	29445.9
854.5909499	H85 C47 N1 O10 P1	PC	38	4	0	PC 38:4:0	-0.83	0	0	830319	837916.3	493921.6	407748.3	425418.2	335910.5	324547.8	405232.1	426565	194081.4	207194.7
856.6067588	H87 C47 N1 O10 P1	PC	38	3	0	PC 38:3:0	-0.64	0	0	1403087.1	1413088.1	1181361.7	1116459.9	1157082.5	861876.6	819145.7	1089506.2	1118967.3	496289.3	534554.8
858.6229203	H89 C47 N1 O10 P1	PC	38	2	0	PC 38:2:0	-0.05	0	0	586638.5	592655	856598.3	924911.4	977772.2	728303	688309.8	906726.4	930848.5	382567.7	411870.4
880.6070314	H87 C49 N1 O10 P1	PC	40	5	0	PC 40:5:0	-0.32	0	0	105320.9	110753.1	42593.1	37402.7	40202.6	32083.2	29716.7	37104.2	38527.5	0	0
882.6224607	H89 C49 N1 O10 P1	PC	40	4	0	PC 40:4:0	-0.57	0	0	200267.9	198909.1	104505.6	92586.4	97910.3	76779.7	72505.6	86187	85595.3	48142.3	50103.6
884.638225	H91 C49 N1 O10 P1	PC	40	3	0	PC 40:3:0	-0.43	0	0	89343.3	88012	90196.2	99397	100264.7	74818.3	73221.6	91927.1	96225.6	40130.5	44575.8
886.6540333	H93 C49 N1 O10 P1	PC	40	2	0	PC 40:2:0	-0.26	0	0	95964.7	93535	121104.6	126149.3	131731.8	111414	104161	131711.3	137015.9	57367.2	61153
888.668514	H95 C49 N1 O10 P1	PC	40	1	0	PC 40:1:0	-1.57	0	0	35917.1	36520.5	42618.1	38067	39592.7	34676.7	33620	57847.2	62465.7	29278.8	27973.3
912.6696033	H95 C51 N1 O10 P1	PC	42	3	0	PC 42:3:0	-0.34	0	0	45809.7	48432.1	51447.1	49928.9	46074.7	42927.9	40705.6	52269.4	54985	26806.2	24614.2
914.6853064	H97 C51 N1 O10 P1	PC	42	2	0	PC 42:2:0	-0.28	0	0	92836.8	94860.5	124228.3	127876	133466.4	118925	113915.3	149548.1	151382	65633.8	74264.1
916.7013143	H99 C51 N1 O10 P1	PC	42	1	0	PC 42:1:0	0.11	0	0	52153.6	49919.4	77391.5	80729.5	85190.2	77803.8	75942.4	120173.1	125345.3	63999.5	61224.8
940.7003131	H99 C53 N1 O10 P1	PC	44	3	0	PC 44:3:0	-0.95	0	0	40651.2	41189.6	40103.3	41221.9	41961	37035.1	38652.5	42506.5	44473.1	0	19378.1
942.7162327	H101 C53 N1 O10 P1	PC	44	2	0	PC 44:2:0	-0.67	0	0	72992	69420.4	110474.5	117723	122777.5	114216.9	106075.9	139525.3	148259.6	64617.3	64033.7
944.7317817	H103 C53 N1 O10 P1	PC	44	1	0	PC 44:1:0	-0.77	0	0	24258.2	0	47434.6	48828.7	55303.1	50831	48581.8	86647.7	90310.8	32737.9	33180.6
730.5028094	H73 C39 N1 O9 P1	PCO	30	3	0	PCO 30:3:0	-0.05	0	0	26457.4	25466.8	25601.7	31098.1	31462.5	27500.7	26740.4	33032.5	32177	16156.6	14109.5
732.5173753	H75 C39 N1 O9 P1	PCO	30	2	0	PCO 30:2:0	-1.53	0	0	83612.8	82738	100749.1	138428.8	142781.8	103763.1	102225.5	138330.5	145004.8	51867.1	54737.5
734.5343244	H77 C39 N1 O9 P1	PCO	30	1	0	PCO 30:1:0	0.24	0	0	106492.7	109938.4	124278.8	93797	98442.3	75372	72906.7	98893.9	106714.7	42474.5	43842.9
736.5497559	H79 C39 N1 O9 P1	PCO	30	0	0	PCO 30:0:0	-0.05	19120.2	19292.8	398826	403033.6	432132.7	295676.1	309985.4	269250.9	258452.6	328878.5	346537.9	155409.3	171088.3
756.5172045	H75 C41 N1 O9 P1	PCO	32	4	0	PCO 32:4:0	-1.71	0	0	18712.5	23052	19148.5	25467.6	27245.4	26909	25459.3	22134.8	20742.4	0	10705.9
758.5328951	H77 C41 N1 O9 P1	PCO	32	3	0	PCO 32:3:0	-1.65	0	0	67703.3	71167	64241.6	75291.2	77015.8	64658.1	60024.4	73271.3	81140.7	35575.2	33566.5
760.5481102	H79 C41 N1 O9 P1	PCO	32	2	0	PCO 32:2:0	-2.21	0	0	321432.8	324907	313899.6	279398.3	291058.9	227101.5	218394.4	293891.1	307355.1	118378.5	126829.4
762.5647149	H81 C41 N1 O9 P1	PCO	32	1	0	PCO 32:1:0	-0.96	0	0	1964800.2	1985607.7	2244273.3	1718512.2	1784223	1540303.8	1471899.8	1840877	1910232.7	803453.6	862209.9
764.5807039	H83 C41 N1 O9 P1	PCO	32	0	0	PCO 32:0:0	-0.51	0	0	1851099.2	1873556.1	1800322.8	932387.2	965399.9	903146.4	874706.5	1335345.2	1386584.4	651491.9	693558.8
784.5491711	H79 C43 N1 O9 P1	PCO	34	4	0	PCO 34:4:0	-0.79	0	0	46560.3	43892.7	34599.4	37935	39104.1	38464.1	37776.5	42747.5	44815.6	21365.1	18941.3
786.5639889	H81 C43 N1 O9 P1	PCO	34	3	0	PCO 34:3:0	-1.85	0	0	170721.6	174583	128019.4	124263.8	125327.8	93869.9	89371.1	110195.5	120575.7	50685.6	51121.9
788.5801381	H83 C43 N1 O9 P1	PCO	34	2	0	PCO 34:2:0	-1.21	0	11814.2	1063559.1	1060504.5	1016771.4	848708.5	881595.6	687599.2	660668.8	790955.3	820102.2	354605.2	370144.6
790.5962358	H85 C43 N1 O9 P1	PCO	34	1	0	PCO 34:1:0	-0.64	0	0	2713022.3	2704246	3478801.3	2941853.5	3084243.6	2451098.7	2353419.5	2782584.8	2861884.3	1213718.2	1307480.6
812.5798239	H83 C45 N1 O9 P1	PCO	36	4	0	PCO 36:4:0	-1.56	0	0	101710.7	97622.4	55461.1	56888.9	56292.6	45352.2	43345.8	52297.2	54192.5	24003.7	29958.1
814.5953072	H85 C45 N1 O9 P1	PCO	36	3	0	PCO 36:3:0	-1.76	0	0	337791.1	341199.8	269600.8	230365.8	242267.2	184768.9	172527.4	207750.1	212484	87797.3	93851.3
816.6117421	H87 C45 N1 O9 P1	PCO	36	2	0	PCO 36:2:0	-0.8	16830.5	17174.2	453318.9	444504.5	583946	522410.5	556650.6	411324.9	395225.7	423075.7	440030.2	187470.7	201179
818.6285914	H89 C45 N1 O9 P1	PCO	36	1	0	PCO 36:1:0	0.67	0	0	102210.7	107412.3	204302.2	167157	175814	140558.6	135918.2	183217.3	185564.3	64565.3	66742.1
840.6104789	H87 C47 N1 O9 P1	PCO	38	4	0	PCO 38:4:0	-2.28	0	0	110231.9	115773.2	57867.6	37997.3	40825	34896.9	36430.9	31084.8	39116	0	18384.4
842.6261643	H89 C47 N1 O9 P1	PCO	38	3	0	PCO 38:3:0	-2.23	0	0	116089.1	114662.7	85118.9	66377.1	70039.7	51975.6	47494.6	58105.2	60183	29552.8	26825.9
846.6580193	H93 C47 N1 O9 P1	PCO	38	1	0	PCO 38:1:0	-1.57	0	0	29966.6	29658.8	50092.7	34698.6	35616.9	27404.8	25742.2	46582.7	54158.1	15177.7	17632.1
924.7055403	H99 C53 N1 O9 P1	PCO	44	4	0	PCO 44:4:0	-0.82	0	0	53966.2	56092.3	45037.1	0	0	38422	36207.1	32154.8	37413.4	37023.5	38603.4
926.7210501	H101 C53 N1 O9 P1	PCO	44	3	0	PCO 44:3:0	-0.97	0	0	142244.8	146313.2	129969.4	102853.5	104635.4	121222.1	117551.5	111214.8	112955.7	113047.1	122105.1
592.3975379	H59 C30 N1 O8 P1	PE	25	0	0	PE 25:0:0	-1.42	7270994.1	7297031.3	8046422.2	8140953.5	7173721.1	7399874.3	7711227.3	7036228.5	6817570.6	6420197.3	6656667.2	8331643.4	8964521.9
660.460595	H67 C35 N1 O8 P1	PE	30	1	0	PE 30:1:0	-0.58	0	0	90891.6	95613.5	96948.4	86031.8	86406.9	71000.8	69594.4	89444.8	92562	29922.7	37681.4
662.4761955	H69 C35 N1 O8 P1	PE	30	0	0	PE 30:0:0	-0.66	0	0	41465.2	40297.3	36485.7	36596.2	36941.8	25298.3	23875.3	34145.6	35271.8	15190.2	14914.9
686.4760015	H69 C37 N1 O8 P1	PE	32	2	0	PE 32:2:0	-0.92	0	0	592270	594171.6	545512	435146.6	452551.6	385353.5	368861	480409	495169.6	202595.8	214048.9
688.4913527	H71 C37 N1 O8 P1	PE	32	1	0	PE 32:1:0	-1.35	0	0	815609	808325.8	886055.3	796017.4	811053.3	630624.1	620728.6	983883.5	1036389	0	0
690.5075137	H73 C37 N1 O8 P1	PE	32	0	0	PE 32:0:0	-0.6	0	0	187570.8	184034.7	132723.9	143509.9	140152.5	101194.7	101143.1	147998.8	150525	41095.2	44089
710.4758698	H69 C39 N1 O8 P1	PE	34	4	0	PE 34:4:0	-1.07	0	0	32149.8	27964.3	17315.3	21878	23873.2	0	20191.4	0	0	10498.7	0
712.4918534	H71 C39 N1 O8 P1	PE	34	3	0	PE 34:3:0	-0.6	0	0	596520.3	593820.7	448269	401897.9	410068.2	340629.1	318142.8	432240.2	448585.3	177623.7	193943.7
714.5074055	H73 C39 N1 O8 P1	PE	34	2	0	PE 34:2:0	-0.73	0	0	5086500.7	5097532.6	5037393.1	4748051	4964291.6	4008411.8	3842831.8	5103620.1	5286585.4	2039193.6	2196021.6
716.5231489	H75 C39 N1 O8 P1	PE	34	1	0	PE 34:1:0	-0.6	0	0	4394085.6	4442569.8	5064989.4	6033845.1	6276407.4	4737974	4542820.6	6175669.2	6396856.9	2225762.6	2390668
728.5240657	H75 C40 N1 O8 P1	PE	35	2	0	PE 35:2:0	0.67	0	0	46315.8	47371.5	61510.6	93069.7	95780.4	79636.4	75959.2	86199.8	92831.8	34802.7	35835.4
730.539312	H77 C40 N1 O8 P1	PE	35	1	0	PE 35:1:0	0.11	0	0	25843	24129.8	41520.2	69970.7	76374.9	58132.4	53850.1	62804.3	65732	19059	21222.7
738.5080233	H73 C41 N1 O8 P1	PE	36	4	0	PE 36:4:0	0.13	0	0	379446.4	374671.2	255341.8	242357.1	248684.5	201726.4	193702.7	244036.8	254307	100015.1	106795.8
740.5235905	H75 C41 N1 O8 P1	PE	36	3	0	PE 36:3:0	0.01	0	0	2535000.5	2556053.6	2091969	2131652.2	2223868.9	1713220.7	1661021.6	2202258.1	2283087.3	880803.3	950551.7
742.5390915	H77 C41 N1 O8 P1	PE	36	2	0	PE 36:2:0	-0.19	0	0	10818457.9	10875609.3	12226559.4	14446026.8	15074655.9	11222208	10758770.6	14374787.8	14883437.4	5385563.1	5772014.4
744.5550025	H79 C41 N1 O8 P1	PE	36	1	0	PE 36:1:0	0.16	0	0	1719279.2	1740202.2	2400285.4	3864935.8	4037449.1	2567641.7	2450171.5	3603710.7	3718555.9	995886.6	1060920.6
754.5360147	H77 C42 N1 O8 P1	PE	37	3	0	PE 37:3:0	-4.26	0	0	15712	9472.3	13168.8	28562.8	30682.3	21819.6	23109	24039	24764.8	0	7107.7
756.5514779	H79 C42 N1 O8 P1	PE	37	2	0	PE 37:2:0	-4.5	0	0	32197.7	35776.5	45156.7	50254.9	53617.7	44730.8	40842.3	39371.6	46938.1	13390.1	9399.2
764.5234106	H75 C43 N1 O8 P1	PE	38	5	0	PE 38:5:0	-0.22	0	0	211374.1	210927	77992.9	143105.3	149352.4	113491.6	113461.2	141271.9	142077.3	48645.8	49436.9
766.5384277	H77 C43 N1 O8 P1	PE	38	4	0	PE 38:4:0	-1.05	0	0	1186628.7	1198919.2	864064.9	902561.3	939125.3	737987.4	701195.6	868873	893560.5	342380.7	363470.1
768.5542346	H79 C43 N1 O8 P1	PE	38	3	0	PE 38:3:0	-0.84	0	0	1888008	1905364.8	1584916	1857677.2	1936990.3	1432972.2	1379928.2	1789613.4	1870905.2	659696.3	705851.1
770.5709453	H81 C43 N1 O8 P1	PE	38	2	0	PE 38:2:0	0.54	0	0	432794.7	434850.9	598618.7	817380.6	846839	597042.2	576642.4	770195.5	793830.9	261497.8	281743.8
792.5547072	H79 C45 N1 O8 P1	PE	40	5	0	PE 40:5:0	-0.22	0	0	147483	142909.5	75149.1	88950.3	95338.7	73074.2	67973.1	72683.6	72026.3	28935.3	33005
794.5698224	H81 C45 N1 O8 P1	PE	40	4	0	PE 40:4:0	-0.89	0	0	273538.2	272410.6	156407.3	193017.8	201593.9	144905.6	140489.2	173372.2	167749.5	58025.2	61829.8
796.5856561	H83 C45 N1 O8 P1	PE	40	3	0	PE 40:3:0	-0.66	0	0	196749	198461.4	189733.8	253419.7	266462.5	186872.5	177328	222204.9	232544.2	78498.5	83722.4
798.6019601	H85 C45 N1 O8 P1	PE	40	2	0	PE 40:2:0	0.16	0	0	115092.9	111431.5	148108	177112.8	193706.5	142867.9	130456.4	179418.5	180998	59454.4	63672.4
800.6171945	H87 C45 N1 O8 P1	PE	40	1	0	PE 40:1:0	-0.36	0	0	36936.7	37435	73300.6	96328.2	97955.4	72888.1	74808.7	119653	119348.5	32880.5	36707.8
816.5560089	H79 C47 N1 O8 P1	PE	42	7	0	PE 42:7:0	1.38	0	0	473607.1	481314.7	499735.4	595205.2	623801	765468.3	753204.2	789209.8	841501.5	364474.5	409319.7
818.5713232	H81 C47 N1 O8 P1	PE	42	6	0	PE 42:6:0	0.97	0	0	114885.9	114465.6	15230.6	23745.8	27076.2	24159.3	18588.3	12003.8	4939.8	14618.6	11091.1
822.6032163	H85 C47 N1 O8 P1	PE	42	4	0	PE 42:4:0	1.68	0	0	36330.4	35189.6	0	37474.8	38425.8	28166.8	24701.4	37006.2	36378.1	0	19812.4
824.6165629	H87 C47 N1 O8 P1	PE	42	3	0	PE 42:3:0	-1.11	0	0	42034.1	43298.3	50273.6	53252	54913.3	42699.4	39666.6	50905.1	51793.4	20756.9	19576.2
826.6323083	H89 C47 N1 O8 P1	PE	42	2	0	PE 42:2:0	-0.99	0	0	96718.6	97245.5	148080	164353.2	178742.6	142501.1	137848.6	171703.6	181033.5	57523.8	61211.6
828.6484045	H91 C47 N1 O8 P1	PE	42	1	0	PE 42:1:0	-0.45	0	0	45457.8	46838.1	114106.6	130936.9	128171.4	110557.9	106553.5	178040.5	182493	46791.7	49361.2
644.4645076	H67 C35 N1 O7 P1	PEO	30	2	0	PEO 30:2:0	-2.42	1726.1	0	39617.3	40471	49185.3	48948.9	50706.7	41027.4	37686.8	50122.7	51799.8	16826.5	18493.7
646.4811699	H69 C35 N1 O7 P1	PEO	30	1	0	PEO 30:1:0	-0.84	0	0	36232.7	37275.4	0	28598.6	29525.2	26426.5	29160.7	28337.4	28594.5	0	0
670.4812607	H69 C37 N1 O7 P1	PEO	32	3	0	PEO 32:3:0	-0.68	0	0	88085.9	93013.8	93517	105779.8	114304.3	84384.6	80475.3	105043.5	109684.6	36319.5	41097
672.4969812	H71 C37 N1 O7 P1	PEO	32	2	0	PEO 32:2:0	-0.57	0	0	1305004.7	1314104.6	1726929.7	1727931.2	1785617.2	1395992.3	1349929.3	1900780.8	1959722.6	682889.4	738120.8
674.5140436	H73 C37 N1 O7 P1	PEO	32	1	0	PEO 32:1:0	1.52	0	0	240307.7	238267.5	158237.2	237205.2	245874.1	180012.6	166351	281491.7	288675.1	97285.6	104577.6
686.5113108	H73 C38 N1 O7 P1	PEO	33	2	0	PEO 33:2:0	-2.48	0	0	0	17215.4	29776.9	44640.6	47238.5	34212	32872.6	40860.1	42933	12389.5	13454.8
696.4964311	H71 C39 N1 O7 P1	PEO	34	4	0	PEO 34:4:0	-1.34	0	0	248760.6	254329.9	213326.1	208063.3	217689.8	170840.4	163532.5	207659.8	218314.2	79833.8	84692.8
698.5122838	H73 C39 N1 O7 P1	PEO	34	3	0	PEO 34:3:0	-1.05	0	0	1564995.2	1567460.4	1886755.4	2102512.5	2186964.9	1624810.7	1572181.6	2068444.7	2110486.7	748046.6	809166
700.5278753	H75 C39 N1 O7 P1	PEO	34	2	0	PEO 34:2:0	-1.13	0	0	5021569.9	5062048	7049290.3	8184991.2	8516094.5	6205739.3	5964169.3	8384434.4	8675959.5	2784446	3002545.2
702.5452706	H77 C39 N1 O7 P1	PEO	34	1	0	PEO 34:1:0	1.36	0	0	73294.9	73466.8	0	0	0	0	73087.1	122613.8	131616.5	0	52865.8
722.512508	H73 C41 N1 O7 P1	PEO	36	5	0	PEO 36:5:0	-0.7	0	0	416312.7	415071.4	315629.6	425285.7	436966.5	332807.7	321535.3	408121.4	426411.1	151790	164952.4
724.5282206	H75 C41 N1 O7 P1	PEO	36	4	0	PEO 36:4:0	-0.61	0	0	2228126.6	2242571.7	1996204.1	2010874.4	2086598.7	1580178	1515605.7	1953013.5	2025596.9	696072	736426.1
726.5439888	H77 C41 N1 O7 P1	PEO	36	3	0	PEO 36:3:0	-0.45	0	0	2509873.8	2525681	3690328.6	4701713.2	4880056.7	3401537.5	3256781.3	4261635.1	4376150.2	1437450.6	1552141.3
728.5602061	H79 C41 N1 O7 P1	PEO	36	2	0	PEO 36:2:0	0.33	0	0	1188497.3	1218623.4	1864928.2	2180881.8	2262692.9	1655065	1564040.4	2388437.7	2465295.2	687791	751056.1
740.5570846	H79 C42 N1 O7 P1	PEO	37	3	0	PEO 37:3:0	-3.89	0	0	32516.6	29887.4	54198.2	56799.4	59273.6	43696.7	42929.3	59012	66283	25407.3	27051.5
750.5433001	H77 C43 N1 O7 P1	PEO	38	5	0	PEO 38:5:0	-1.35	0	0	1165380.9	1174622.1	885550.1	1062471	1105627.5	784851.8	763144.1	918820.7	950463.2	319572	342144.2
752.5588821	H79 C43 N1 O7 P1	PEO	38	4	0	PEO 38:4:0	-1.44	0	0	2836270.8	2863647.5	2082770	1993723.5	2063974.1	1515716.5	1460763.3	1963888.8	2023439	681742.6	744123.6
754.5750993	H81 C43 N1 O7 P1	PEO	38	3	0	PEO 38:3:0	-0.68	0	0	257533.8	257300.2	453081.7	546397.9	570869.4	374388	366898.7	502475.1	525598.3	162164.5	172279.4
756.5914008	H83 C43 N1 O7 P1	PEO	38	2	0	PEO 38:2:0	0.18	0	0	258353.8	253892	303342.6	305056.9	324366.8	240829.8	228877	372246	383957.4	111204	119139.3
778.5751299	H81 C45 N1 O7 P1	PEO	40	5	0	PEO 40:5:0	-0.62	0	0	395136.4	396866.7	159698.6	199552.3	213786.3	121654	119641.3	137032.9	146904.6	0	0
780.5902443	H83 C45 N1 O7 P1	PEO	40	4	0	PEO 40:4:0	-1.31	0	0	427444.7	436291.3	368982.1	403724.2	425509.4	293059.5	283506.4	388638.8	401193.9	132759.9	145054.5
782.6071766	H85 C45 N1 O7 P1	PEO	40	3	0	PEO 40:3:0	0.33	0	0	111468.9	113150.2	141529.1	171908.4	177541.8	116432.4	116618.7	162221.7	167393.1	50794.8	54676.6
784.6229543	H87 C45 N1 O7 P1	PEO	40	2	0	PEO 40:2:0	0.5	0	0	38339.2	41552.1	53231.7	58312.9	59904.9	43907.6	44787.5	73247.3	74192.7	19807.9	20766.2
786.6367715	H89 C45 N1 O7 P1	PEO	40	1	0	PEO 40:1:0	-1.84	0	0	34619.1	37764.2	43912.7	126172.2	134303.9	114734	112449.8	80407.6	78197.7	76432.4	76515
808.6218592	H87 C47 N1 O7 P1	PEO	42	4	0	PEO 42:4:0	-0.87	0	0	27442.1	26174.4	24120.9	29067.7	34340.7	22542.5	21684.2	28232.8	29321.2	0	11396.3
623.3919396	H60 C31 O10 P1	PG	25	0	0	PG 25:0:0	-1.64	2477843.5	2497246.4	2054579.5	2060868.2	1907242.4	1934846.3	2011305.2	1859638.2	1801229.1	1635876.5	1685214.2	2146336.5	2308973.4
717.4715949	H70 C38 O10 P1	PG	32	2	0	PG 32:2:0	0.54	0	0	67964.1	66026.7	80957.7	75083.6	79808.7	60634.6	59738.8	81945.4	82712.8	32518.1	33661.8
719.4870635	H72 C38 O10 P1	PG	32	1	0	PG 32:1:0	0.28	0	0	95935.4	93744.1	138415.9	143098.3	149881.3	117366.4	111397.3	160982.5	167336.6	57871.2	62037.5
721.5009683	H74 C38 O10 P1	PG	32	0	0	PG 32:0:0	-2.14	0	0	18350	16478.5	24525.8	43097.2	46271.1	31351.7	29194.1	43841.1	44201.9	13469.9	14640.1
741.4702817	H70 C40 O10 P1	PG	34	4	0	PG 34:4:0	-1.25	0	0	27403.3	27284.1	28096.3	23180	25046.3	27163.5	26528.3	36631	36164.9	17119	18256.4
743.4882121	H72 C40 O10 P1	PG	34	3	0	PG 34:3:0	1.82	0	0	70107.6	66129.2	80137.7	95049.8	93938.9	68638.1	65122.2	87011.2	91428.1	33202.8	37053
745.5025994	H74 C40 O10 P1	PG	34	2	0	PG 34:2:0	0.12	0	0	296488.6	301161.9	470751.3	526731.8	553275.2	401769.6	387236.1	523165.7	548065.2	200196.1	216011.2
747.5191228	H76 C40 O10 P1	PG	34	1	0	PG 34:1:0	1.29	0	0	392863.5	394991.9	595582.3	729107.3	756559.5	595379.4	568490.2	769790.9	808532.4	298795.1	313313.8
749.531278	H78 C40 O10 P1	PG	34	0	0	PG 34:0:0	-3.38	0	0	56777.6	55289.6	15159.1	74662.6	81898.7	43103.3	44744.6	52992.9	54844.6	16071.1	16199.6
769.5014161	H74 C42 O10 P1	PG	36	4	0	PG 36:4:0	-1.42	0	0	54019.8	59260.2	52908.8	52248.8	54757	44707.1	37759.4	51003.6	47943.2	20768.8	21820.3
771.5176237	H76 C42 O10 P1	PG	36	3	0	PG 36:3:0	-0.7	0	0	284744.3	284675.6	374048.8	416445.3	429253.5	303409.5	292671.7	372761.1	382809	147106.9	157501.4
773.5334712	H78 C42 O10 P1	PG	36	2	0	PG 36:2:0	-0.44	0	0	570230.8	569393.1	1008874.7	1281941.7	1332667.9	969296.6	938290.4	1187836.7	1221701.9	462382.9	483671.1
775.5487065	H80 C42 O10 P1	PG	36	1	0	PG 36:1:0	-0.97	0	0	167135.3	169538.7	216358.1	315887	339054.1	227140.4	212561.6	320998.2	325635.2	116367.6	115150.2
797.5325422	H78 C44 O10 P1	PG	38	4	0	PG 38:4:0	-1.59	0	0	133782.3	132163.5	110736.7	124499.7	134182.7	81051.5	80950.1	105725.8	101255.6	42213.7	43918.9
799.5495475	H80 C44 O10 P1	PG	38	3	0	PG 38:3:0	0.11	0	0	175058	180524.4	229310.4	276061.6	286040.9	211941.1	203271.9	242446	247729.1	99395.6	109006.7
817.5033797	H74 C46 O10 P1	PG	40	8	0	PG 40:8:0	1.06	0	0	131484.3	138221.6	120882.7	89491.3	95793.7	124717.9	124665.1	133905.1	140324.6	74493.4	83034.3
819.5200764	H76 C46 O10 P1	PG	40	7	0	PG 40:7:0	2.34	0	0	133924.4	137693.5	113835.5	95484.5	94383.4	131722.3	127875.2	157611	164518.1	85705.3	96733.6
825.5643299	H82 C46 O10 P1	PG	40	4	0	PG 40:4:0	-0.95	0	0	29116.8	26653.2	20583.7	23573.9	25767.9	0	19941.9	18287.7	0	12278.3	0
829.503734	H74 C47 O10 P1	PG	41	9	0	PG 41:9:0	1.48	0	0	93052	94243.3	92484.2	65061.2	70981.9	94689	99319.1	126122.8	133277.3	50834.8	58937.2
843.5189267	H76 C48 O10 P1	PG	42	9	0	PG 42:9:0	0.91	0	0	304169.9	312794	249202.5	201975.3	210013	270592.5	267372.6	304316.2	308808.2	157331.6	175634.7
845.5347963	H78 C48 O10 P1	PG	42	8	0	PG 42:8:0	1.17	0	0	862062.7	875708.3	813681.6	756303.6	788671.9	1017420.6	996517.8	1176313.4	1229616.5	603276	661761.4
845.6298864	H90 C47 O10 P1	PG	41	1	0	PG 41:1:0	2.57	0	0	41976.7	44370.9	32420.5	28477.6	34809.9	0	21422.3	29888.7	36628.9	0	0
847.5508314	H80 C48 O10 P1	PG	42	7	0	PG 42:7:0	1.62	0	0	92415.5	89636.5	17126.7	0	0	0	0	43005.2	43635.3	40809.6	46966.6
847.6451738	H92 C47 O10 P1	PG	41	0	0	PG 41:0:0	2.14	0	0	234673.7	242113.7	231956.4	242921.8	243721.1	165648.7	153508.7	216965.2	253402.7	87693.7	92501.7
857.5358817	H78 C49 O10 P1	PG	43	9	0	PG 43:9:0	2.42	0	0	177573.9	174900.4	179126.4	160128.7	169020.1	206215.1	200285.4	269505.7	281284.8	111983.6	128105.1
871.5504719	H80 C50 O10 P1	PG	44	9	0	PG 44:9:0	1.16	0	0	1221308.1	1242694.6	1072579.7	898676	946069.5	1173887.2	1150159.7	1327085.2	1371976.3	678089.7	751435.2
873.5662637	H82 C50 O10 P1	PG	44	8	0	PG 44:8:0	1.32	0	0	1201123.2	1231744.1	1318563.7	1325974	1401282.7	1723085.5	1678559.4	2044808.9	2136799.5	993802.3	1089862.9
711.4084	H64 C34 O13 P1	PI	25	0	0	PI 25:0:0	-0.85	3130431	3150962.7	3433133.3	3490991.3	3158887.1	3245972.3	3341833.5	3056045.8	2989499.3	2712046.2	2816487.3	3494815.3	3766760.7
805.4874138	H74 C41 O13 P1	PI	32	2	0	PI 32:2:0	0.2	0	0	143595.9	149548.9	168529.2	176267	180786.5	127526	125663.1	183922.2	189357.1	70662.2	74490.1
807.5025481	H76 C41 O13 P1	PI	32	1	0	PI 32:1:0	-0.44	0	0	477515.4	478508.7	643758.9	738989.8	762292.8	561227.5	538405	809388.8	843681	311697.4	337542.9
831.5040866	H76 C43 O13 P1	PI	34	3	0	PI 34:3:0	1.42	0	0	229598.2	242019.6	217930	231211.2	235753.6	166759.9	158802.1	250413.2	254396.7	89944.9	96870
833.5177617	H78 C43 O13 P1	PI	34	2	0	PI 34:2:0	-0.95	0	0	1676653.5	1698223.1	2075480.1	2162829.1	2241186.6	1613150.8	1556984.1	2296062.9	2385743.7	880069.7	946376.9
835.5334754	H80 C43 O13 P1	PI	34	1	0	PI 34:1:0	-0.87	0	0	1523916.2	1542093.5	2204532.1	2692221.4	2808010.3	1951185.7	1899598.7	2834665.4	2947892.9	1074094.7	1156450.5
857.517696	H78 C45 O13 P1	PI	36	4	0	PI 36:4:0	-1	0	0	198518.5	208041	188206.4	204642.9	214378.4	141241.7	140321.7	208928.6	211419.2	77136.4	83452.5
859.533424	H80 C45 O13 P1	PI	36	3	0	PI 36:3:0	-0.91	0	0	1676370.2	1688951.4	1693616.6	1645361.1	1720557.4	1232536	1199079.7	1759758.9	1826267.7	697010.1	750672.4
861.5488183	H82 C45 O13 P1	PI	36	2	0	PI 36:2:0	-1.2	0	0	3078509.3	3130732.6	4209941.1	4626741.7	4773959.4	3247344.9	3154582.2	4664527.8	4834240.5	1771021.2	1911339.4
863.5647905	H84 C45 O13 P1	PI	36	1	0	PI 36:1:0	-0.83	0	0	1235623.1	1236012.5	1760957	2229716.9	2336945.9	1520137.1	1463417.8	2261237.1	2360580.4	822398.4	906241.9
883.5364227	H80 C47 O13 P1	PI	38	5	0	PI 38:5:0	2.51	0	0	331246.4	343429.3	302500	331197.2	351828.9	465541.3	462398.8	491850.6	535204.6	221077.9	248755.1
885.5490597	H82 C47 O13 P1	PI	38	4	0	PI 38:4:0	-0.9	0	0	2463244.6	2502841.6	2301422.5	2204396.5	2284549.3	1653800.4	1595701.6	2297146.8	2405454	946710.6	1010275.3
887.5644548	H84 C47 O13 P1	PI	38	3	0	PI 38:3:0	-1.18	0	0	6989525.6	7074513.2	5965710.1	5717273	5903350	4211821.1	4057617.3	5821362.8	6051169.6	2465103.4	2653380.3
889.5814024	H86 C47 O13 P1	PI	38	2	0	PI 38:2:0	0.28	0	0	882131.1	916014.8	1592287	1705110.7	1776687.3	1088633	1049898.3	1647223.9	1716306.9	616119.1	659879
911.5642231	H84 C49 O13 P1	PI	40	5	0	PI 40:5:0	-1.41	0	0	102308.9	102839.1	78513.7	83115.4	91198.5	57137	56728.4	84933.2	90526.9	32386.4	35686.9
913.5801509	H86 C49 O13 P1	PI	40	4	0	PI 40:4:0	-1.1	0	0	231823.4	231010.8	182942.3	172206.8	188155.4	120725	119654.3	173222.7	180906.2	71212.1	72778
691.5021226	H72 C36 N2 O8 P1	SM	30	1	1	SM 30:1:1	-1.53	4117266.6	4149514.3	2643052	2667266.7	2486298.7	2637949.4	2771441.9	2539440.4	2444067.9	2106236.3	2189633	2985754.6	3209508.6
719.5330437	H76 C38 N2 O8 P1	SM	32	1	1	SM 32:1:1	-1.99	0	0	282642.4	281120.5	332597.6	388474.6	405736.2	292535	279330	327737	339824.1	138148.2	147140
721.5507786	H78 C38 N2 O8 P1	SM	32	0	1	SM 32:0:1	0.9	0	0	157215.2	161588.2	72103.7	57642.3	59684.7	43038.8	38925.6	45515.3	48608.9	21874.7	21801
747.5653395	H80 C40 N2 O8 P1	SM	34	1	1	SM 34:1:1	-0.59	0	0	6448216.8	6476481.9	7683045.8	10028566.3	10474691	8049035.6	7715860.4	9592045.2	9879435.1	3950372.6	4241229
749.5806849	H82 C40 N2 O8 P1	SM	34	0	1	SM 34:0:1	-0.99	0	0	1652382.3	1661503.7	675276.9	995650.1	1056099.7	640193.9	615943.9	678568.1	682874.1	321020.4	348049.6
775.5957218	H84 C42 N2 O8 P1	SM	36	1	1	SM 36:1:1	-1.75	0	0	85051.3	79318	86913.2	173653.2	181863.1	124512.5	115445.8	140217.5	143310.5	51058.9	53097.6
829.6426377	H90 C46 N2 O8 P1	SM	40	2	1	SM 40:2:1	-1.68	0	0	215973.6	218016.5	155823.8	249480.2	263045.1	167891.4	162729	131251.6	136283.5	66359.2	72858.8
831.658686	H92 C46 N2 O8 P1	SM	40	1	1	SM 40:1:1	-1.19	0	0	525780.2	519230.7	540691.1	996570.8	1046018.3	666591.3	643085.4	780081.3	799996.9	260812.6	277213.8
855.6584901	H92 C48 N2 O8 P1	SM	42	3	1	SM 42:3:1	-1.39	0	0	725098.2	731493.7	583071.5	688159.9	713839	533627.6	511444.2	567281	571738.7	231850.5	249791.5
857.6744902	H94 C48 N2 O8 P1	SM	42	2	1	SM 42:2:1	-0.98	0	0	2959212	2956682.5	2907509	4420943.1	4638419.3	3082519.4	2940837.3	3363022.9	3462994.7	1357834.3	1451965
859.6905729	H96 C48 N2 O8 P1	SM	42	1	1	SM 42:1:1	-0.47	0	0	1108464	1134330.5	1379046.5	2696601.2	2809362.1	1618966.6	1528920.6	2096147.5	2162537.3	719371.6	772781.5
881.674456	H94 C50 N2 O8 P1	SM	44	4	1	SM 44:4:1	-0.99	0	0	54938.6	55291	0	32909.7	38641.5	0	0	0	0	0	0
883.6896852	H96 C50 N2 O8 P1	SM	44	3	1	SM 44:3:1	-1.46	0	0	285698.4	289459.1	217036	338947.2	355697.4	236518.6	225449.9	235404.5	244386.3	98080.6	105892.5
885.7058685	H98 C50 N2 O8 P1	SM	44	2	1	SM 44:2:1	-0.86	0	0	446450.6	441309.9	451338.3	831916.1	877115.1	531181.7	513867.2	574015.3	583564.2	223312.5	240546.8
887.722232	H100 C50 N2 O8 P1	SM	44	1	1	SM 44:1:1	-0.05	0	0	85784.9	84506.2	153659.7	278694.8	291138.1	171899	161265.6	239290.2	249180.4	90588.3	94680.6
891.7208229	H100 C49 N2 O9 P1	SM	43	0	2	SM 43:0:2	4.07	0	0	32245	34610.5	31809.3	0	0	0	0	0	0	0	0
640.6020777	H78 C43 O2 N1	CE	16	1	0	CE 16:1:0	-0.98	0	0	0	0	131987.7	0	0	0	0	0	0	98801.2	0
642.6183613	H80 C43 O2 N1	CE	16	0	0	CE 16:0:0	0.01	0	0	0	0	145711.1	0	0	0	0	0	0	0	0
666.618571	H80 C45 O2 N1	CE	18	2	0	CE 18:2:0	0.32	0	0	158897.5	161611.7	123760.9	0	0	0	0	0	0	0	0
668.6336892	H82 C45 O2 N1	CE	18	1	0	CE 18:1:0	-0.47	0	0	336998.3	332775	329277.1	240554	190158.1	185883.8	189666.2	198352.2	195513.2	125086.5	140207.2
649.6621004	H73 C43 D7 O2 N1	CE	16	0	0	CED 16:0:0	-0.3	70343038.6	71052211.7	44532463.3	45309700.9	41591810.6	40368846.5	43702415.3	38989042.1	41517561.5	34649103.7	33754106.8	46170272.4	51254362.8
706.5946505	H80 C43 O6 N1	TG	40	3	0	TG 40:3:0	-4.76	77458.4	73037.2	3038196.1	3040199	1324361.3	1923454.5	2005714.8	1107980	1160085.2	1314920.4	1268660.6	569680	599505.8
764.6753297	H90 C47 O6 N1	TG	44	2	0	TG 44:2:0	-1.22	0	0	166070.6	163107.3	233905	455787.5	288650.2	152970.3	0	175745	190045	118119.5	0
766.6914921	H92 C47 O6 N1	TG	44	1	0	TG 44:1:0	-0.55	0	0	302821.6	300677.2	503738.8	915660	624516.4	349738.1	367928.9	410744.4	414022.2	257274.5	310417.9
768.7079381	H94 C47 O6 N1	TG	44	0	0	TG 44:0:0	0.49	0	0	115564.1	97134.1	386381.1	534572	287708.6	232121.5	192505.6	232280.9	243048.7	198173.9	242653.1
786.6630878	H88 C49 O6 N1	TG	46	5	0	TG 46:5:0	3.14	0	0	21074447.7	22046545.8	26198916.5	40638082.8	45782406.4	12310741.2	13368843.5	15514851.4	15428051.2	5297921	6861065.1
790.6911038	H92 C49 O6 N1	TG	46	3	0	TG 46:3:0	-1.03	0	0	445088.7	473030.7	409490	627673.6	532795.3	201823.3	200365.4	274579	243424.6	160233.8	195493.7
792.7076787	H94 C49 O6 N1	TG	46	2	0	TG 46:2:0	0.14	0	0	1059890.3	1106782.3	1288049.5	2013751	1568077.3	862067.7	923731.2	1221463.9	1175269	611669.8	672892.8
794.7235198	H96 C49 O6 N1	TG	46	1	0	TG 46:1:0	0.38	0	0	986013.6	1008040.7	1730717.5	2950021.3	2274143.1	1221585	1248262.8	1685390.3	1640624.3	843484.7	947785.4
796.739284	H98 C49 O6 N1	TG	46	0	0	TG 46:0:0	0.53	0	0	108878.9	115827.9	569258.5	1044849.9	582998.8	445779.6	399441.3	504547.1	517422.8	375295.7	451470.7
816.7036357	H94 C51 O6 N1	TG	48	4	0	TG 48:4:0	-4.81	0	0	2830988.5	2875053.4	3385465.6	6106426.3	6439658.1	3233424.3	3388881.2	4631976.9	4455961.9	1536259.1	1659247.4
818.7234095	H96 C51 O6 N1	TG	48	3	0	TG 48:3:0	0.24	0	0	1472233.6	1496098.2	1225433	1288867.5	973746.4	550001.3	616594.8	890331.8	858204.2	526609.8	573379.1
820.7390481	H98 C51 O6 N1	TG	48	2	0	TG 48:2:0	0.22	0	0	3683389.4	3710715	4560317.8	6622702.9	6151015.9	3202066.9	3433089.6	4639226.8	4551651.9	2051940.4	2277634.1
822.7549711	H100 C51 O6 N1	TG	48	1	0	TG 48:1:0	0.55	113036	112179.1	1780684.3	1785784.5	3376406.7	5788008.3	5117487.1	2703096.1	2854039.4	3949616.6	3867631.3	1778430.1	1975191.2
824.769678	H102 C51 O6 N1	TG	48	0	0	TG 48:0:0	-0.59	120354.6	114298.9	0	0	332588.7	870040.9	497031.4	387598.1	357578.3	503515.6	560037.9	333704.6	383149.6
840.7044348	H94 C53 O6 N1	TG	50	6	0	TG 50:6:0	-3.72	0	0	720164.1	695985.9	463301.7	737999.5	756140.5	448044.2	461316.5	479277.9	463667.3	210248.1	207373.3
842.720116	H96 C53 O6 N1	TG	50	5	0	TG 50:5:0	-3.68	0	0	1285416.5	1295514.7	1237317.5	2266380.3	2407755	1308911	1365235.1	1619095.1	1566934	615100.9	645384
844.7385187	H98 C53 O6 N1	TG	50	4	0	TG 50:4:0	-0.41	0	0	1741965	1740180.7	1459037.6	1794116.9	1798630.9	981264.3	1034909.2	1485956.7	1477527.7	613247.2	687595.4
846.7547386	H100 C53 O6 N1	TG	50	3	0	TG 50:3:0	0.26	0	0	5596451.1	5669339	5354741	6594436.6	6622561.3	3470463.9	3696948	5052201.9	4926660.4	2208060.5	2396910.3
848.7706907	H102 C53 O6 N1	TG	50	2	0	TG 50:2:0	0.62	0	0	6493941.7	6530039.2	8398893.9	12298994.6	12339067.9	6188027.5	6530541.5	9203358.5	8955976.4	3790553.2	4202628.6
850.7868287	H104 C53 O6 N1	TG	50	1	0	TG 50:1:0	1.19	0	0	1193948.9	1131599.3	2974753.5	5435261.9	5284763.8	2742971.4	2858517.8	4238987.8	4168744.8	1709928.4	1873385.7
868.7421205	H98 C55 O6 N1	TG	52	6	0	TG 52:6:0	3.75	0	0	3739176.1	3842454	1669314.4	2383479	2455707	1357874	1382373.7	3033171.2	2929270.7	1119631.7	1220390.9
870.7534997	H100 C55 O6 N1	TG	52	5	0	TG 52:5:0	-1.17	0	0	607925.3	623746	398325.2	632153.8	571113.3	306068.5	339761.1	357057.3	331223.6	127704.1	141745.9
872.7700474	H102 C55 O6 N1	TG	52	4	0	TG 52:4:0	-0.13	0	0	3841967.2	3927223.7	2879306.7	3459974.9	3271703.9	1690525.8	1820763.3	2492680.9	2431604.7	1077873.7	1191917
874.785839	H104 C55 O6 N1	TG	52	3	0	TG 52:3:0	0.03	0	0	8728125.8	8862103.6	8509711.4	10958878.8	11161261.8	5431650.5	5726142	8000727.5	7741642.4	3302102.6	3606837.4
876.8017289	H106 C55 O6 N1	TG	52	2	0	TG 52:2:0	0.3	0	0	5426945.2	5527408.1	7541597.4	11228868.1	11517382.3	5663337.9	5904884.5	8273958.5	8143141.1	3257854	3624777.2
878.814332	H108 C55 O6 N1	TG	52	1	0	TG 52:1:0	-3.17	0	0	137067.3	140741.6	496159.8	1218406	1171911.8	574499.4	587268.1	1136986.6	1109942.8	413466.4	452128.5
890.7236864	H96 C57 O6 N1	TG	54	9	0	TG 54:9:0	0.53	0	0	1108501.5	1173739.1	399690.5	509696.4	482825.4	410639.2	450177.2	845497.7	824073.5	373708	425023.8
896.7709084	H102 C57 O6 N1	TG	54	6	0	TG 54:6:0	0.83	0	0	439397.2	430289.2	0	683891.2	298486.6	0	0	0	0	0	0
898.7860048	H104 C57 O6 N1	TG	54	5	0	TG 54:5:0	0.21	0	0	1551058.7	1607882.8	878290.7	1308221.6	1018952.1	538902.3	589663.1	781753.8	742572.5	320185.3	341180.2
900.801859	H106 C57 O6 N1	TG	54	4	0	TG 54:4:0	0.44	0	0	3633664.3	3670968.9	2631908.7	3314063	3272728.1	1556925.3	1609061.3	2194471.8	2133334.2	938525.4	1035957
902.8175312	H108 C57 O6 N1	TG	54	3	0	TG 54:3:0	0.46	0	0	5448101.3	5541799.5	5623507.3	7296334.1	7613393.8	3540164.5	3792493.7	5144151.3	5037574.5	2116818.2	2321700.7
904.8332202	H110 C57 O6 N1	TG	54	2	0	TG 54:2:0	0.5	0	0	774887.1	793880	1456901.1	2428627.4	2387814.3	1274922.3	1277987.2	1940183.9	1943241.7	725761.7	832997
924.8027887	H106 C59 O6 N1	TG	56	6	0	TG 56:6:0	1.43	0	0	434590.3	414646.6	0	244339.9	266517.5	0	0	0	0	0	0
926.8180777	H108 C59 O6 N1	TG	56	5	0	TG 56:5:0	1.04	0	0	979541	1006432.4	549458.1	628416.7	640322	330424.1	338818.9	428387.1	426654	184474.4	0
928.8332821	H110 C59 O6 N1	TG	56	4	0	TG 56:4:0	0.56	0	0	1244211.4	1236723.7	924442.2	1177120	1190580.7	538019.6	576682.8	793646.1	758236.7	323894.9	402573.5
930.8491485	H112 C59 O6 N1	TG	56	3	0	TG 56:3:0	0.79	0	0	981742.3	1000317	1130918.4	1455320.6	1472317.6	761016.6	787109	1097548.7	1102834.1	455902.5	485073.9
932.8641974	H114 C59 O6 N1	TG	56	2	0	TG 56:2:0	0.14	0	0	365524.5	359857.5	597430.4	945284.1	908418.8	483490.7	506503.6	774638.3	738523.1	303272.4	349409
934.8794385	H116 C59 O6 N1	TG	56	1	0	TG 56:1:0	-0.3	0	0	0	157950.5	315763.9	568855.1	450921.7	270504.3	263241.7	406741.2	471164.1	189145.1	220329.1
954.8494338	H112 C61 O6 N1	TG	58	5	0	TG 58:5:0	1.07	0	0	393340.4	335301	0	279787.8	297384.1	0	0	0	0	0	0
956.8647602	H114 C61 O6 N1	TG	58	4	0	TG 58:4:0	0.73	0	0	345339.7	379384.9	334749.3	384757	364307.7	229424.2	267238.7	317957.6	309591.1	0	0
958.8800524	H116 C61 O6 N1	TG	58	3	0	TG 58:3:0	0.35	0	0	653385	649101.8	761752.4	1030487.9	1053015.7	526456.2	540334.6	818555.5	795879.2	375386.3	415758.7
960.8959868	H118 C61 O6 N1	TG	58	2	0	TG 58:2:0	0.65	0	0	463715.9	509960.6	825072.4	1234640.3	1223425.3	638499.9	685262.5	1071149.2	1071626.3	433368.5	466357.3
962.9101388	H120 C61 O6 N1	TG	58	1	0	TG 58:1:0	-0.91	0	0	134012.8	145969.1	345436.6	553731.5	468281	287328.1	292032.2	524541.1	500858.4	195969.5	231473.5
984.8959537	H118 C63 O6 N1	TG	60	4	0	TG 60:4:0	0.6	0	0	383598.4	363747.7	313389.9	411540.3	403698.3	235580.4	248570.9	312233.7	300062	0	0
986.9114105	H120 C63 O6 N1	TG	60	3	0	TG 60:3:0	0.4	0	0	619098.8	664543.4	841703.3	1146258.2	1140755.1	601390	632032.5	970615.1	941989.7	460923.7	486700.9
988.9273656	H122 C63 O6 N1	TG	60	2	0	TG 60:2:0	0.71	0	0	452689.8	444981.7	804477.3	1172946.4	1148590.3	619452.5	652559.5	1062597.8	1040098.6	415705.3	457511.9
857.8327426	H101 C53 D5 O6 N1	TG	50	0	0	TG 50:0:0	-0.12	189902715	194381922.8	121327987.4	121884560	108680316.6	98395752.9	105281379.8	96071594.5	101594355.5	86742371.9	84548150.8	116362083.2	126823320.8
404.3890499	H50 C27 O1 N1	Chol	27	0	1	Chol 27:0:1	-0.4	275	302.6	95424.3	99381	97226.6	53464.7	53958.1	61105.6	62390.3	94693.9	97830.8	32892.8	37156.7
411.4327609	H43 C27 D7 O1 N1	Chol	27	0	1	CholD 27:0:1	-4.21	52837.5	52939	43860.6	45314.2	40297.6	31879.9	32200.7	33438.6	34410.8	32075.8	32764.8	34175.9	38792
636.3873171	H59 C31 N1 O10 P1	PS	25	0	0	PS 25:0:0	-1.4	824428	1204864.8	2099684.1	2885067.2	2534126.3	2455107.7	2466114	2689427.2	2965414	2282716.7	2275667.5	1757333.9	1780843.3
648.3875188	H59 C32 N1 O10 P1	PS	26	1	0	PS 26:1:0	-1.06	0	0	64233.5	85372.8	75941.2	78049.7	80760.6	93596.3	104502.7	84615.7	80127.7	54309	57037.8
662.403239	H61 C33 N1 O10 P1	PS	27	1	0	PS 27:1:0	-0.94	0	0	35461.2	43443.1	37905.4	39558.8	39955.1	47866.1	50315.7	41937	42916.7	31916.2	32548.3
664.418862	H63 C33 N1 O10 P1	PS	27	0	0	PS 27:0:0	-0.97	0	0	42859.4	59168.1	66418.4	68149.3	67223	76284.6	85883	70595.2	72433.9	58424.3	54904.1
690.4343924	H65 C35 N1 O10 P1	PS	29	1	0	PS 29:1:0	-1.11	0	0	56692.7	75632.5	76204.1	70034	73815.1	84965.9	94573	80548.2	78413	58457.5	58884.5
730.4658701	H69 C38 N1 O10 P1	PS	32	2	0	PS 32:2:0	-0.81	0	0	40786	54314.9	65051.3	42252.6	41618.4	46238.3	50061.6	66288.4	57905.3	0	0
732.4815498	H71 C38 N1 O10 P1	PS	32	1	0	PS 32:1:0	-0.76	0	0	423455.7	572024	736485.9	533445.3	536410.3	592836.1	647333.4	827291.5	833439.3	174439.8	176759.1
756.4811377	H71 C40 N1 O10 P1	PS	34	3	0	PS 34:3:0	-1.28	0	0	59111.9	75260.8	56759.4	42238.9	44991.5	42780.1	44158.7	57004.7	61893.9	0	0
758.4969185	H73 C40 N1 O10 P1	PS	34	2	0	PS 34:2:0	-1.11	0	0	1044406.1	1404474.1	1314696	894752.7	879978.5	876752.6	964422.5	1288756.7	1284734.3	276772.9	279860.4
760.5128043	H75 C40 N1 O10 P1	PS	34	1	0	PS 34:1:0	-0.8	0	0	3194480.1	4267039.5	4746039.8	4032353.7	4053976.5	3835949.3	4273822.4	5883121.9	5893661.5	1158371.9	1156587
782.4955382	H73 C42 N1 O10 P1	PS	36	4	0	PS 36:4:0	-2.84	0	0	70623.2	88273.1	54238.3	39558.8	0	51759.8	55862.9	59946.6	61768	29256.2	0
784.512813	H75 C42 N1 O10 P1	PS	36	3	0	PS 36:3:0	-0.76	0	0	466536.5	623091.1	491604.9	361239.4	364095.6	327330	367237.7	488503.4	497102.2	105048.1	103580.6
786.5284168	H77 C42 N1 O10 P1	PS	36	2	0	PS 36:2:0	-0.82	0	0	3358624.2	4451439.5	4466433.4	3619968.7	3633148.5	3179652.6	3538041.8	4766030.5	4770505.2	952226.2	961422.8
788.5439631	H79 C42 N1 O10 P1	PS	36	1	0	PS 36:1:0	-0.95	0	0	5094583.3	6782039.1	7518421.1	8005403.8	7980957.7	6622769.1	7363977.9	10460238	10486032.7	1886281.2	1884921
802.5610922	H81 C43 N1 O10 P1	PS	37	1	0	PS 37:1:0	0.91	0	0	89770.1	99069	80072.2	77034.1	71858.1	73691.4	0	101842.5	91417	51925.7	53343.6
804.5752612	H83 C43 N1 O10 P1	PS	37	0	0	PS 37:0:0	-0.93	0	0	96716.3	112414.3	129834.9	135083.9	133944.8	129534.8	152617.4	191332.4	192496.3	82799	83013.2
810.5279682	H77 C44 N1 O10 P1	PS	38	4	0	PS 38:4:0	-1.35	0	0	253127.9	335551.5	157783	113747.6	111701.4	122311.5	134637.8	152135.7	155228.6	28108.4	26358.7
812.5442613	H79 C44 N1 O10 P1	PS	38	3	0	PS 38:3:0	-0.55	0	0	865308.2	1147818.1	884987.1	778223	778330.1	729061	823698.8	991650.5	984762.7	211860.3	210336.9
814.5602019	H81 C44 N1 O10 P1	PS	38	2	0	PS 38:2:0	-0.19	0	0	869477.3	1143657.3	1159468.2	1099565.3	1095001.5	892013.1	1006201.6	1326520.7	1326664.4	261804.3	259750.5
816.5765427	H83 C44 N1 O10 P1	PS	38	1	0	PS 38:1:0	0.65	0	0	385981.3	463461	465845.1	462080.3	448396	421631.2	460437.5	612109.7	606486.8	263280.4	262159.2
818.5917204	H85 C44 N1 O10 P1	PS	38	0	0	PS 38:0:0	0.07	0	0	298365	346459.9	365209.4	390135.4	376597.8	362496.7	390668.1	473031.3	449892.3	288541.6	286782.8
830.5919654	H85 C45 N1 O10 P1	PS	39	1	0	PS 39:1:0	0.37	0	0	86190.3	101408.8	102205.3	108729.5	105532.3	99138.1	110983.6	127174.5	130684.8	0	0
832.6064823	H87 C45 N1 O10 P1	PS	39	0	0	PS 39:0:0	-0.99	0	0	52738.5	55875	50189.4	20187.7	36884.2	34569.3	40077.2	47201.3	44102.7	28811.6	29868.3
838.5603551	H81 C46 N1 O10 P1	PS	40	4	0	PS 40:4:0	-0.01	0	0	237310.8	321345.4	158609.3	136264.4	136306.5	135685.9	156749.8	151985.8	152468.8	34891.2	34345.4
840.5754199	H83 C46 N1 O10 P1	PS	40	3	0	PS 40:3:0	-0.7	0	0	441463.5	569619.4	419113.6	396958.8	393143.4	358078.5	399872.2	466052.1	465193	97594.3	98339.5
842.5910533	H85 C46 N1 O10 P1	PS	40	2	0	PS 40:2:0	-0.72	0	0	392116.9	527962.7	518821.3	405139.7	405708.9	345202.1	391125.3	514265	520554.3	127563.8	129736.5
844.6069731	H87 C46 N1 O10 P1	PS	40	1	0	PS 40:1:0	-0.4	0	0	337949.7	420355	508965.5	486110	477518.4	432670.1	484786.8	648638.2	649601.6	240538.5	243317.9
868.6068878	H87 C48 N1 O10 P1	PS	42	3	0	PS 42:3:0	-0.49	0	0	121504.6	150943	118316.1	99070.8	100925.9	98518	108909	119451.5	121359.3	32328.5	30851.8
870.6221237	H89 C48 N1 O10 P1	PS	42	2	0	PS 42:2:0	-0.96	28839.2	0	258738.7	339682.1	348498.5	263529.6	259826.2	242605.5	276165.2	354513.3	355615.5	85458.5	86840.7
872.6381367	H91 C48 N1 O10 P1	PS	42	1	0	PS 42:1:0	-0.54	0	0	78484.9	106488	179586.3	151305.4	150036.9	152593.7	174214.3	278950.8	275136.1	45265.1	47793.3
898.6534747	H93 C50 N1 O10 P1	PS	44	2	0	PS 44:2:0	-0.87	0	0	60229.3	80753.1	97159.7	81186.5	82481.4	77523	89593.6	101963.5	97880.8	30208.8	34156.2
